# Supplementary material for: The TLR3 L412F polymorphism prevents TLR3-mediated tumor cell death induction in pediatric sarcomas
Source: Cell Death Discov. 2023 Jul 7;9:230. doi: 10.1038/s41420-023-01513-y (PMC10326074; doi:10.1038/s41420-023-01513-y)
Supplement: Supplementary file 2 — Supplementary Table 1 [file 41420_2023_1513_MOESM2_ESM.xlsx]

## Sheet: Sheet1
Supplementary Table 1 – Cutoffs used for the survival analyses
Figure	Dataset	Tumor	TLR3 Cutoff	Cutoff method	Log2 normalised expression
1B	Missiaglia	FP-RMS	2.65906	Maxstat	Yes
1C	Kuijjer	Osteosarcoma	176.7	KaplanScan	No
S1A	Khan	FP-RMS	7.262	Maxstat	Yes
S1B	Missiaglia	FN-RMS	3.4279	Maxstat	Yes
S1C	Dirksen	Ewing Sarcoma	31.8	KaplanScan	No
S1C	TCGA 2022-v32 Sarcoma	Leiomyosarcoma	1.95	Maxstat	Yes
